# Supplementary material for: Introducing ACEs (Adverse Childhood Experiences) and Resilience to First-Year Medical Students
Source: MedEdPORTAL. 2020 Sep 15;16:10964. doi: 10.15766/mep_2374-8265.10964 (PMC7499813; doi:10.15766/mep_2374-8265.10964)
Supplement: Supplementary file 1 — The Case of Ms. Anthony.docxIntroducing ACEs Presentation.pptxSelf-Assessment.docx [file mep_2374-8265.10964-s001.zip]

Archive with 4 entries (4 files):
- A. The Case of Ms. Anthony.docx
- B. Introducing ACEs Presentation.pptx
- C. Self-Assessment.docx
- _Educational_Summary_Report_10964.pdf
